# Supplementary material for: Synthesis, Characterization, and Anticancer Activity of Benzothiazole Aniline Derivatives and Their Platinum (II) Complexes as New Chemotherapy Agents
Source: Pharmaceuticals (Basel). 2021 Aug 23;14(8):832. doi: 10.3390/ph14080832 (PMC8399196; doi:10.3390/ph14080832)
Supplement: Supplementary file 1 [file pharmaceuticals-14-00832-s001.zip]

Archive with 1 entries (1 files):
- pharmaceuticals-1340931-supplementary.pdf
